# Supplementary material for: A Gene Regulatory Network Balances Neural and Mesoderm Specification during Vertebrate Trunk Development
Source: Dev Cell. 2017 May 8;41(3):243–261.e7. doi: 10.1016/j.devcel.2017.04.002 (PMC5425255; doi:10.1016/j.devcel.2017.04.002)
Supplement: Table S1. List of Genes That Define Each of the Five Modules [file mmc2.xlsx]

## Sheet: TableS1_Gouti
Module 1	Alcam	Car3	Cdh1	Cdx1	Dsg2	Fabp7	Foxh1	Frzb	Fst	Gnb1	Grsf1	Id3	Ifih1	Ina	Kifc2	Lpar4	Mob1b	Nkx1.2	Nr6a1	Nt5e	Pou5f1	Prtg	Ptprz1	Rxrg	Scn2b	Upp1	Wnt8a	Zic3
Module 2	Adamts9	Ago1	Cgnl1	Cldn9	Cyp26a1	Ebf2	Ets2	Fat3	Fbn2	Fgf17	Foxd1	Gcnt2	Hes1	Hoxa10	Hoxa7	Hoxa9	Hoxb5os	Hoxc10	Hoxc6	Hoxc9	Hoxd10	Hoxd11	Hoxd3os1	Hoxd8	Hoxd9	Hsd11b2	Igfbp5	Kif26b	Lima1	Limch1	Lix1	Lrp2	Mfap4	Msmo1	Myo5b	Nsdhl	Pde4d	Pdk1	Plagl1	Serinc5	Slc19a2	Smoc2	Smug1	Socs2	Spaca6	Sparcl1	Stc2	Stra6l	Tpm1
Module 3	Aldh1a2	Aplnr	Arg1	Cited1	Crabp1	Dll1	Dll3	Fam212a	Fgf3	Ifitm1	Lhx1	Magi1	Meis2	Msgn1	Myl1	Pcdh19	Phlda2	Plxna2	Rasgrp3	Rnf213	Smc6	Tbx6
Module 4	Aldoa	Aldoart1	Aldoart2	Clip1	Dcaf7	Dr1	Fkbp4	Impdh1	Pfn1	Rpl14	Rpl41
Module 5	C1d	Cbx1	Cbx3	H2afz	Hmgb1	Hnrnpa1	Hnrnpa2b1	Npm1	Paip1	Ppp1cb	Psip1	Ptges3	Ptma	Rpl39	Set	Sh3bgrl	St13	Sub1	Tra2b	Ube2d3
[truncated: 6 more columns]
