# Supplementary material for: A Gene Regulatory Network Balances Neural and Mesoderm Specification during Vertebrate Trunk Development
Source: Dev Cell. 2017 May 8;41(3):243–261.e7. doi: 10.1016/j.devcel.2017.04.002 (PMC5425255; doi:10.1016/j.devcel.2017.04.002)
Supplement: Table S2. Genes Differentially Expressed between e8.5 NMPs, e9.5 NMPs, and PSM Cells [file mmc3.xlsx]

## Sheet: TableS2_Gouti
genes	E8.5_log10_fc	E8.5_pval	E9.5_log10_fc	E9.5_pval
Abr	-0.45406	8.5824e-07	-0.556821	1.86249e-09
Acot7	-0.575862	4.18043e-06	-0.808277	1.25652e-10
Acsl4	-0.698577	1.4794e-05	-0.362586	1.08377e-05
Aldh1a2	2.07494	1.38952e-09	2.95652	4.70203e-15
Aldoc	1.45988	7.42932e-07	1.13396	6.84254e-06
Alpl	-0.926464	2.21775e-08	-0.731824	4.96287e-05
Aplnr	1.11593	3.86193e-05	1.5013	1.33076e-06
Arg1	1.24057	1.37098e-07	1.83043	6.75989e-10
Bex4	-0.564672	1.56841e-08	-0.430657	9.7978e-09
Calm1	-0.364289	3.77593e-06	-0.215478	9.91462e-09
Calm3	0.342289	8.38699e-06	0.318262	1.25731e-05
Cd24a	-0.189869	1.74351e-05	-0.250583	7.06315e-09
Cdx4	-1.16779	2.95771e-11	-1.35743	8.88492e-18
Cib1	-0.510167	6.89166e-07	-0.892809	1.57999e-15
Cited1	1.31209	4.48693e-08	0.9962	1.86555e-06
Col18a1	-1.50003	4.90028e-15	-1.4873	6.30543e-12
Crabp1	0.632477	1.35004e-10	0.934144	7.38449e-07
Crabp2	-0.49899	1.01087e-05	-0.51581	1.32344e-08
Cystm1	-1.0312	8.95324e-08	-1.19439	2.72359e-12
Dll1	1.49634	6.87633e-07	1.22016	3.65912e-06
Elavl2	-1.48285	9.56227e-09	-1.60799	6.38593e-08
Enc1	-0.850902	9.57299e-08	-0.865318	1.02184e-07
Eno1	-0.222876	7.54665e-06	-0.155792	3.08598e-05
Eno1b	-0.228242	1.09911e-05	-0.192397	1.67133e-07
Epha2	-2.97189	3.92082e-05	-2.95279	8.94174e-10
Epha5	-1.32899	1.47234e-08	-1.19796	3.49585e-09
Ezr	-0.440393	1.57127e-06	-0.559925	7.96317e-10
Fam111a	-0.894337	9.5921e-07	-1.20197	2.84609e-07
Fam84b	-0.928633	9.15061e-06	-0.886491	1.59876e-09
Fgf17	-0.755098	1.67385e-07	-1.55409	4.45555e-23
Fn1	1.03277	1.12194e-07	0.597835	7.49243e-07
Foxc1	1.49124	4.62342e-07	2.07473	4.66254e-10
Gldc	-1.17385	6.32925e-08	-1.19484	3.54009e-12
Gpc3	0.655811	3.05554e-13	0.473453	3.2387e-09
Gpc4	-0.674913	1.18638e-06	-0.517197	3.59728e-06
Gpm6a	-2.83549	1.69736e-05	-3.03937	2.14499e-07
Greb1l	0.434168	4.79252e-07	0.724465	1.11755e-06
Hoxa7	-0.905364	1.06135e-05	-1.29109	3.58925e-18
Hoxaas3	-0.413121	1.64435e-06	-0.455334	7.52379e-09
Hoxb9	-1.31494	4.01128e-11	-1.23239	1.21786e-16
Hoxc8	-1.13932	1.10178e-06	-1.26761	4.25302e-20
Ifitm1	0.952545	2.31451e-13	0.535243	2.47325e-14
Igdcc3	-0.425573	6.22837e-06	-0.492345	6.94117e-10
Igfbp5	-1.58962	1.20363e-05	-2.17024	2.30034e-22
Itga6	-1.0557	3.73712e-09	-0.687755	2.74335e-05
Kcnk3	2.92496	2.09257e-15	3.4932	2.05056e-08
Laptm4b	0.482392	2.44696e-05	0.40723	2.30663e-07
Ldha	-0.212869	2.16619e-05	-0.338759	1.85357e-12
Lef1	0.487928	3.8121e-08	0.426185	1.57443e-10
Lhx1	1.81787	5.85355e-10	4.49266	1.96702e-16
Lima1	-1.82759	1.44032e-07	-2.16957	1.20071e-16
Lin28a	-0.211691	1.14373e-05	-0.186225	4.07608e-08
Lin52	-1.2022	4.51046e-05	-1.25761	3.17524e-06
Lix1	-1.16679	1.55431e-05	-1.64194	1.21074e-23
Magi1	0.950998	1.29238e-05	1.06156	1.0436e-06
Map1b	-0.71059	1.26447e-08	-0.79262	1.85487e-13
Meox1	1.38995	5.39786e-06	2.20343	6.24164e-08
Mgst1	-0.261387	5.04797e-07	-0.314733	5.69091e-07
Msgn1	1.36774	2.06264e-06	1.56558	2.91049e-06
Msmo1	-0.700495	4.09837e-05	-1.25141	1.98221e-13
Mtmr7	-1.93846	4.65465e-06	-1.73888	1.60655e-05
Nav1	-0.697769	9.97188e-06	-0.985699	3.74634e-07
Nkx1.2	-1.37801	1.8782e-14	-1.14699	7.36576e-17
Orc4	-0.696322	1.93332e-07	-0.62415	4.30003e-07
Pabpc1	-0.245678	8.56658e-07	-0.26903	5.11486e-10
Pbx3	0.872056	9.0969e-06	1.19911	6.82793e-12
Pcbd1	-0.833871	2.04357e-05	-0.778988	3.40977e-05
Pcdh19	1.64189	3.01488e-09	2.51079	1.94696e-15
Pdgfa	-1.17353	3.57872e-12	-0.780028	1.34496e-09
Pdgfra	2.0669	1.89569e-11	0.730918	1.88198e-05
Phlda2	1.61357	1.68388e-08	3.02554	2.99633e-18
Pla2g7	-0.537882	1.60376e-05	-0.610057	2.47093e-10
Plekhb2	-1.73981	4.28726e-05	-2.00229	4.15867e-13
Pmaip1	-1.49616	1.71831e-11	-1.84159	2.88344e-23
Rarg	-0.483807	1.19985e-05	-0.477219	4.47781e-05
Rasgrp3	2.35067	1.67142e-12	2.08023	5.15365e-19
Rassf2	-1.99388	1.80249e-09	-2.07264	3.2246e-12
Ripk3	-0.909722	1.47559e-05	-1.11564	1.28302e-08
Rnf213	1.41576	2.22735e-08	1.59442	7.54031e-09
Robo2	1.99393	1.85179e-06	2.05142	1.27346e-08
Scg5	-1.29368	2.86817e-05	-1.40355	2.17186e-06
Sema3e	-2.4071	4.83498e-14	-2.31264	1.98073e-12
Sema6a	-0.562344	1.86628e-09	-0.612175	1.54706e-12
Sept11	-0.225956	4.70006e-07	-0.178954	8.19249e-06
Slc16a2	-2.10316	3.35902e-13	-1.69021	1.25889e-06
Slc2a3	-1.44688	6.69905e-14	-1.521	9.19149e-21
Smc6	0.612521	1.26335e-11	0.583021	1.33198e-10
Smim3	-0.794548	4.56256e-11	-0.881718	5.93405e-12
Smtnl2	-0.716103	2.94362e-07	-0.994021	2.48102e-13
Snx10	-0.420386	8.34396e-07	-0.418678	7.59179e-10
Sox2	-1.4505	2.19122e-10	-1.39847	4.40363e-13
Sp8	-0.470778	8.37477e-07	-0.443729	4.1508e-07
Tbx6	1.5186	4.42557e-07	1.06947	4.52087e-05
Tcf7l1	1.00545	5.87752e-06	0.820104	3.4694e-05
Tmsb10	0.233567	3.06257e-07	0.284003	3.80889e-09
Tox3	-1.17865	2.68171e-05	-1.1439	4.06554e-09
Tpd52	-1.25558	3.42564e-09	-1.16994	3.98627e-14
Zfp462	-0.78894	4.66599e-07	-0.849609	1.31284e-10
Zic5	-2.14828	3.48002e-12	-2.16269	6.11519e-22
