# Supplementary material for: A Gene Regulatory Network Balances Neural and Mesoderm Specification during Vertebrate Trunk Development
Source: Dev Cell. 2017 May 8;41(3):243–261.e7. doi: 10.1016/j.devcel.2017.04.002 (PMC5425255; doi:10.1016/j.devcel.2017.04.002)
Supplement: Table S3. List of Genes That Define Each of the Seven Modules [file mmc4.xlsx]

## Sheet: TableS3_Gouti
Module 1 (selected)	Abhd2	Ada	Alcam	Alox15	B3gnt7	Cd44	Cdh1	Cdx1	Cxx1c	Cyba	Dhdh	Dsg2	Efna1	Epha1	Epha5	Evx1	F2rl1	Foxh1	Frem2	Fst	Gad1	Grsf1	Ina	Kifc2	Klf5	Me1	Mixl1	Nt5e	Oat.rs1	Pid1	Pla2g1b	Plcg2	Pou5f1	Ptrf	Rai14	Sp5	Spint1	Spry4	Stmn2	T	Vrtn	Wnt5b	Zscan10
Module 2 (selected)	Cdkn1c	Dennd5b	Hmga2	Hoxa7	Hoxa9	Hoxb5os	Hoxc8	Hoxc9	Id2	Igf2	Mest	Psat1	Ptprz1	Sema3a
Module 3 (selected)	Cited1	Crabp1	Lmo2	Msgn1	Phlda2	Plxna2	Tbx6
Module 4 (selected)	Meis1	Peg12	Sepp1	Zeb1
Module 5 (excluded)	Arhgap19	Aurkb	Ccnb1	Espl1	Kif4	Nusap1	Prc1	Ube2c
Module 6 (excluded)	Cox5a	Cyc1	Emc6	Exosc4	Fkbp1a	Hmga1.rs1	Sod1	Yam1
Module 7 (excluded)	Lix1	Notum	Nrp2	Pde5a
