# Supplementary material for: A Gene Regulatory Network Balances Neural and Mesoderm Specification during Vertebrate Trunk Development
Source: Dev Cell. 2017 May 8;41(3):243–261.e7. doi: 10.1016/j.devcel.2017.04.002 (PMC5425255; doi:10.1016/j.devcel.2017.04.002)
Supplement: Table S4. Genes Differentially Expressed between NMPs and NPCs [file mmc5.xlsx]

## Sheet: TableS4_Gouti
genes	log10_fc	pval	qval
Sox1	-2.72611	6.67435e-08	7.41942e-06
Ednrb	-1.95079	9.04518e-11	2.01098e-08
Hoxa9	-1.69852	2.57936e-17	3.16798e-14
Hoxc9	-1.25364	4.14563e-17	4.10568e-14
Sema3a	-1.23429	1.22402e-07	1.21223e-05
Ptprz1	-1.19866	2.70025e-09	4.32596e-07
Igfbp5	-1.1663	2.70373e-11	6.69419e-09
Meis1	-1.09912	3.41591e-07	2.79796e-05
Plagl1	-0.958055	1.43748e-07	1.37368e-05
Fat3	-0.913053	2.22439e-07	1.92321e-05
Hoxc6	-0.885673	6.66636e-09	9.68311e-07
Meis2	-0.829622	3.79323e-08	4.54104e-06
Id2	-0.820896	5.70391e-08	6.52116e-06
Irx3	-0.802211	2.61904e-08	3.20582e-06
Plk3	-0.801816	5.46538e-31	1.98466e-27
Hoxa7	-0.760037	2.37441e-08	2.97319e-06
Hoxb5os	-0.732301	2.19235e-07	1.91068e-05
Igf2	-0.729504	3.62638e-07	2.92636e-05
Ccdc126	-0.61757	2.6172e-17	3.16798e-14
Auts2	-0.547652	7.90083e-10	1.32464e-07
Hmga2	-0.506348	4.45076e-09	6.64731e-07
Gpc3	-0.41833	3.2931e-07	2.71781e-05
H2afv	-0.358999	4.57987e-11	1.06241e-08
Mdk	-0.243912	7.66331e-08	8.34841e-06
Snrpe	-0.196927	1.59697e-08	2.14783e-06
Rps11	-0.155787	1.49114e-07	1.40039e-05
Rps3a3	-0.124247	2.29895e-10	4.17414e-08
Cbs	0.0118844	2.22554e-22	4.04084e-19
Sod1	0.238183	3.96518e-09	6.08404e-07
Bex1	0.239288	8.32053e-09	1.1621e-06
Rbm15	0.256293	1.99571e-08	2.52806e-06
Igf2bp1	0.261623	6.95286e-10	1.20229e-07
Rrn3	0.262083	9.1283e-08	9.74938e-06
Polr1e	0.282547	4.39716e-07	3.39735e-05
Pgd	0.289575	1.02726e-07	1.07606e-05
Tceal8	0.291267	9.26632e-11	2.01895e-08
Noc4l	0.296392	4.00617e-07	3.12544e-05
Lef1	0.306154	3.58098e-08	4.33458e-06
Xpo4	0.333374	1.36185e-07	1.31292e-05
Pfas	0.337284	3.78282e-12	1.21206e-09
Plcg2	0.352677	5.5009e-10	9.66562e-08
Soat1	0.353953	1.34275e-07	1.30606e-05
Tagln2	0.368071	3.11584e-07	2.59114e-05
Slc30a6	0.369162	4.01654e-07	3.12544e-05
Hmcn1	0.379016	2.34046e-07	1.99195e-05
F2rl1	0.382798	1.78196e-10	3.34702e-08
Emb	0.384335	2.12913e-07	1.87054e-05
Colec12	0.394716	5.94108e-09	8.74623e-07
Dlc1	0.401363	4.89159e-07	3.7265e-05
Lactb2	0.414226	3.75839e-07	3.01058e-05
Sf3b4	0.416288	7.23629e-08	7.96284e-06
Ly6e	0.431362	1.41895e-10	2.76951e-08
Lin28a	0.432332	1.1884e-11	3.23661e-09
Zscan26	0.432721	6.21825e-12	1.93548e-09
Klhl42	0.440423	6.96184e-09	9.97924e-07
Eif2b4	0.44491	1.63497e-07	1.47202e-05
Fastkd5	0.44627	8.21319e-10	1.35567e-07
Man2a1	0.458534	4.45432e-09	6.64731e-07
Pdp2	0.461184	5.23469e-08	6.1319e-06
Tcf7	0.471394	1.67079e-08	2.19297e-06
Cited2	0.479027	4.23689e-11	1.0257e-08
Cdkn1a	0.484943	1.4835e-07	1.40039e-05
Oat.rs1	0.494921	1.1927e-07	1.19511e-05
Itm2b	0.507621	5.74657e-08	6.52116e-06
Rai14	0.510623	1.01302e-07	1.07144e-05
Tes	0.537552	1.87928e-08	2.42702e-06
Micu3	0.548533	8.21596e-08	8.86184e-06
Tnfrsf19	0.552545	1.37357e-10	2.76951e-08
Pam	0.559992	2.54539e-08	3.15108e-06
Ttyh2	0.577231	8.47146e-09	1.1682e-06
Axin2	0.584529	6.68994e-12	2.02445e-09
Zdhhc12	0.586728	4.68032e-07	3.59066e-05
Ric1	0.60155	4.58355e-11	1.06241e-08
Syngr2	0.605072	1.89367e-08	2.42702e-06
Mogat2	0.605791	3.79186e-09	5.90121e-07
Lrrc8a	0.615252	2.53115e-14	1.19889e-11
Epha5	0.615952	4.32729e-08	5.12408e-06
Abcb10	0.616665	1.24454e-07	1.22144e-05
Abcg1	0.620633	1.19577e-07	1.19511e-05
Znrf3	0.629011	2.61124e-11	6.61554e-09
Sp5	0.630335	5.92862e-16	4.96818e-13
Gatsl3	0.664889	1.08181e-07	1.11181e-05
Anxa7	0.670761	1.61046e-07	1.46203e-05
Mob1b	0.680306	3.87047e-07	3.05778e-05
Slc38a4	0.693551	1.66211e-08	2.19297e-06
Slc29a1	0.70829	3.25911e-10	5.82046e-08
Nabp1	0.710666	8.29824e-09	1.1621e-06
Crip2	0.711917	1.06398e-13	4.82958e-11
Cyba	0.712827	7.9036e-10	1.32464e-07
Celf4	0.713378	1.61096e-11	4.28043e-09
Stk26	0.754376	2.54e-07	2.12852e-05
Npl	0.76239	2.39702e-13	9.3261e-11
Alcam	0.786863	1.0727e-11	2.9964e-09
St8sia3	0.803091	3.58798e-07	2.91697e-05
Cd44	0.804549	1.72596e-07	1.52867e-05
Nrp2	0.850988	1.06248e-07	1.10235e-05
Grsf1	0.861456	3.7531e-16	3.40719e-13
Tuba4a	0.866478	1.55101e-07	1.43193e-05
Nkd1	0.868255	1.71043e-07	1.52733e-05
Frem2	0.869259	2.11521e-10	3.90561e-08
Wnt3a	0.878713	6.62213e-08	7.41942e-06
Ptrf	0.895762	1.10865e-10	2.32262e-08
B3gnt7	0.903005	1.50559e-08	2.05024e-06
Spry4	0.926347	1.2168e-14	6.02538e-12
Ina	0.933679	1.3406e-20	2.08635e-17
Ropn1l	0.939239	6.32311e-42	3.4442e-38
Abhd2	0.93989	2.19756e-15	1.40825e-12
Spint1	0.970713	3.51471e-15	2.01522e-12
Foxh1	0.985029	4.27134e-15	2.3266e-12
Wnt5b	1.00058	5.83572e-15	3.02735e-12
T	1.00921	6.74379e-11	1.53056e-08
Notum	1.02816	1.12572e-13	4.90545e-11
Me1	1.04138	1.8613e-12	6.14455e-10
Lix1	1.04288	3.36267e-13	1.2211e-10
Stmn2	1.04304	1.60408e-15	1.19119e-12
Stap2	1.06641	1.44377e-09	2.34753e-07
Cxx1c	1.09122	2.42651e-15	1.46858e-12
Ada	1.12825	3.9917e-17	4.10568e-14
Evx1	1.12892	9.79484e-11	2.09225e-08
Wnt6	1.13412	3.87345e-07	3.05778e-05
Lrp11	1.13635	2.33825e-07	1.99195e-05
Dhdh	1.14972	1.97435e-15	1.34429e-12
Cdx1	1.18503	1.61116e-25	4.38799e-22
Kifc2	1.19497	1.64016e-15	1.19119e-12
Apcdd1	1.20987	1.15215e-07	1.17304e-05
Efna1	1.22478	1.42365e-10	2.76951e-08
Sycp3	1.34217	5.30998e-08	6.15393e-06
Zscan10	1.51302	5.45556e-13	1.85728e-10
Fst	1.56667	2.4138e-23	5.25918e-20
Crip1	1.58777	2.88867e-09	4.56075e-07
Lmo2	1.59679	5.32365e-13	1.85728e-10
Epha1	1.66024	1.49481e-10	2.85692e-08
Phlda2	1.68099	6.92346e-12	2.03849e-09
Ccnb1ip1	1.74105	1.51199e-07	1.40783e-05
M1ap	1.74787	1.5756e-07	1.4424e-05
Ascl4	1.88747	7.76763e-12	2.22686e-09
Snph	2.09665	2.38123e-07	2.01094e-05
Pla2g1b	2.15352	0	0
Atp6v1c2	2.33563	3.06049e-13	1.14969e-10
Mixl1	2.72672	2.60605e-11	6.61554e-09
Klf5	2.77863	1.79105e-13	7.50448e-11
Pid1	3.06296	1.35371e-10	2.76951e-08
Cdh1	3.0823	2.36688e-13	9.3261e-11
